# Supplementary material for: The dopamine transporter antiports potassium to increase the uptake of dopamine
Source: Nat Commun. 2022 May 4;13:2446. doi: 10.1038/s41467-022-30154-5 (PMC9068915; doi:10.1038/s41467-022-30154-5)
Supplement: Supplementary file 4 — Source Data [file 41467_2022_30154_MOESM4_ESM.xlsx]

## Sheet: Fig. 1a
	Fig. 1. Na+-dependent ligand binding to DAT is inhibited by K+
	a
		[3H]nisoxetine binding (in % of max)
	log [Na+], M	800 mM K+			600 mM K+			400 mM K+			200 mM K+			100 mM K+			50 mM K+			20 mM K+			0 mM K+
	-2.30103	0.16172	-0.1941	0.608773	1.41996	0.00378004	0.651481	1.00169	0.947408	0.0317636	0.56992	-0.0141307	0.305452	5.53423	3.7559	1.84324	3.7044	4.39499	3.13436	4.38448	2.1172	3.00507	5.22787	1.08403	2.4666
	-2	-0.229352	0.751806	0.738116	0.653795	0.381784	0.606176	1.45385	0.947408	0.902701	2.42741	0.980254	0.146913	4.02257	4.57519	2.04207	3.31093	4.17433	2.30914	4.89473	4.29103	3.38313	7.63039	3.056	4.05234
	-1.60206	0.897854	-0.799479	-0.0810547	0.560926	0.287283	-0.843572	1.85283	0.0522193	0.185458	4.50342	1.29427	2.73638	5.27801	6.13576	3.28482	8.11128	5.85131	7.50314	11.2445	13.138	9.05408	14.527	13.0802	9.01418
	-1.30103	0.138715	1.20584	-0.167283	1.53605	2.0828	-0.0733935	3.34232	2.83725	0.390385	7.5191	5.1148	5.48439	10.3767	11.8708	20.4347	14.4855	20.2821	25.2695	31.0593	40.69	42.1617	34.7081	53.7793	42.3148
	-1	2.04807	1.24368	3.62677	4.22924	1.6103	6.677	9.72588	10.3966	11.0466	22.6631	23.6417	28.8953	39.7387	50.4169	55.0823	51.5768	57.3961	58.0354	66.4935	69.1014	71.4346	74.0528	78.2646	63.6456
	-0.69897	12.9521	10.3622	17.9838	27.2374	22.5895	26.6563	45.2876	42.8721	56.5402	42.7239	66.8713	63.721	60.8506	46.7105	78.4956	67.0271	61.8974	74.831	74.7709	85.3292	88.6095	70.6611	101.599	94.1839
	-0.30103	57.0741	52.4739	64.9783	65.8243	74.2816	80.7954	74.519	82.1112	95.2201	68.2479	88.4861	93.4206	63.0797	81.5112	95.9934	77.6246	87.5375	91.2867	82.7081	94.9345	85.747	82.504	95.6836	79.5542
	0	87.7388	86.1482	90.6313	89.6451	94.9773	96.1536	96.3029	97.578	100.702	86.3202	103.507	98.5467	96.618	89.9773	100.815	102.807	98.4819	101.675	107.229	102.315	111.941	107.321	101.599	112.804

## Sheet: Fig. 1b
	Fig. 1. Na+-dependent ligand binding to DAT is inhibited by K+
	b
	log [K+], M	Log (dr-1)
	-0.09691	0.709191	0.933732	0.677444
	-0.221849	0.582315	0.745922	0.527924
	-0.39794	0.383431	0.569909	0.250996
	-0.69897	0.416774	0.327919	0.116237
	-1	0.156085	0.352471	-0.358102
	-1.30103	-0.168379	0.0904474	-0.414843
	-1.69897	-0.96033	-0.533408

## Sheet: Fig. 1c
	Fig. 1. Na+-dependent ligand binding to DAT is inhibited by K+
	c
		[3H]MFZ2-12 binding (in % of max)
	[Na+], mM	0mM K+			400mM K+
	600	100	100	100	100	100	100
	301	86.4348	103.422	101.998	47.2389	76.5137	65.8079
	151	97.5188	83.8244	84.9901	38.9014	56.9851	54.8022
	76	83.7333	75.3487	73.7501	27.6037	38.0318	36.097
	38	62.6319	67.3422	54.7232	24.9186	28.2698	24.8647
	19	42.2377	44.7864	35.4009	19.3385	22.4377	18.8184
	10	29.4609	33.2583	27.2864	17.2252	16.7448	15.0422
	5	14.6783	21.1735	15.112	10.6246	10.7966	6.97352
	2	-5.51884	2.81479	2.11589	-1.23761	0.890827	-0.151051
	0	0	1.4803e-15	-1.18424e-15	-8.32667e-16	5.92119e-16	0

## Sheet: Fig. 2a, b, c
Figure 2a,b,c	HDX-MS data used to create the difference chart between the Apo (Cs+) state and the K+ state and to calculate significant differences between the two states to plot on the dDAT crystal structure and snake diagram.
	Peptide information			K+ state										Apo (Cs+) state
				Deuterium Uptake (D)					Error Deuterium Uptake (D)					Deuterium Uptake (D)					Error Deuterium Uptake (D)
	Start	End	Sequence	0.25 min	1 min	10 min	60 min	480 min	0.25 min	1 min	10 min	60 min	480 min	0.25 min	1 min	10 min	60 min	480 min	0.25 min	1 min	10 min	60 min	480 min
	2	26	SPTGHISKSKTPTPRDNDNNSISDE	8.05243	8.02707	8.0116	8.00279	8.038	0.030815	0.036819	0.034689	0.060132	0.049181	7.8786	7.95661	7.80036	7.80946	7.82638	0.145148	0.15234	0.137293	0.151696	0.154301
	27	37	RETWSGKVDFL	3.74375	3.68714	3.66134	3.66252	3.65245	0.035219	0.027499	0.022198	0.022386	0.019164	3.64234	3.68547	3.60898	3.59612	3.57516	0.103946	0.102662	0.102475	0.0995025	0.0993523
	27	38	RETWSGKVDFLL	3.47738	3.50019	3.8061	3.78189	3.61556	0.065483	0.020998	0.07255	0.047354	0.095086	3.58668	3.95127	3.9064	3.92714	3.74597	0.145975	0.119718	0.157786	0.146567	0.152039
	37	43	LLSVIGF	0.715118	1.51103	2.66031	3.02882	3.0347	0.011229	0.019862	0.032758	0.049324	0.024912	1.26353	2.22173	2.90402	3.14364	3.1158	0.0300938	0.0361783	0.0605497	0.0437471	0.0449937
	44	53	AVDLANVWRF	1.28257	1.38402	1.79307	2.28841	3.0314	0.03677	0.037846	0.037924	0.044103	0.030423	1.54898	1.80198	2.2292	2.8067	3.90636	0.0390926	0.0432979	0.0632362	0.0647655	0.0761685
	47	56	LANVWRFPYL	0.156596	0.186538	0.314282	0.499919	1.40975	0.021604	0.025734	0.021754	0.045614	0.068248	0.387506	0.459131	0.737308	1.12202	2.18958	0.0231349	0.0263377	0.0331809	0.05133	0.0745696
	48	56	ANVWRFPYL	0.144004	0.134204	0.139173	0.249003	0.883579	0.040719	0.02588	0.028909	0.047207	0.039513	0.371909	0.443147	0.450803	0.764161	1.71864	0.0321916	0.0304771	0.0277718	0.0476466	0.0404003
	50	56	VWRFPYL	0.114573	0.093529	0.10068	0.191148	0.62224	0.021988	0.021124	0.016531	0.032605	0.044363	0.317966	0.319343	0.363186	0.609965	1.13688	0.0239044	0.0243952	0.021332	0.0370772	0.0827688
	57	65	CYKNGGGAF	0.380332	0.542651	0.952677	1.36151	1.80116	0.046912	0.034593	0.036378	0.054101	0.07485	0.648009	0.796641	1.25111	1.6257	2.03948	0.061991	0.031187	0.056032	0.026311	0.05338
	59	72	KNGGGAFLVPYGIM	0.132303	0.189767	0.43688	0.601774	0.94879	0.026115	0.026582	0.051736	0.064934	0.029817	0.24818	0.364453	0.71404	0.89552	1.14693	0.031573	0.0349103	0.0473081	0.0334111	0.0953082
	65	72	FLVPYGIM	0.02101	0.093374	0.080475	0.034438	0.039279	0.021008	0.023721	0.034858	0.093921	0.031235	0.21174	0.245227	0.274844	0.262261	0.322333	0.0191701	0.0202868	0.0224297	0.0279523	0.0778457
	66	73	LVPYGIML	0.034428	0.041911	0.039305	0.153488	0.135246	0.015997	0.015813	0.017625	0.01486	0.03454	0.234429	0.292845	0.346667	0.403912	0.525102	0.0204004	0.019618	0.0169099	0.0229944	0.0169686
	73	90	LVVGGIPLFYMELALGQH	4.54262	4.92779	5.50051	6.33668	7.11472	0.066132	0.046685	0.063478	0.079614	0.029716	4.34751	4.96776	5.38362	6.23244	6.90406	0.0450658	0.0494942	0.0973565	0.0780445	0.0788844
	76	85	GGIPLFYMEL	2.87616	3.1872	3.53477	4.29501	5.17127	0.025248	0.034562	0.059955	0.068294	0.042974	2.55443	3.10199	3.2837	4.1152	5.1156	0.0502814	0.0792669	0.0867245	0.0859705	0.106041
	111	119	YAVVLIAFY	0.067411	0.056242	0.064254	0.218206	0.695978	0.024082	0.022994	0.02395	0.029054	0.053919	0.0161739	0.0494191	0.0530061	0.206597	0.683411	0.0255039	0.0467807	0.0350628	0.0389799	0.0399094
	111	132	YAVVLIAFYVDFYYNVIIAWSL	9.0874	9.80655	10.8213	10.8064	10.7073	0.141386	0.089245	0.115433	0.039772	0.134494	9.32274	9.92598	10.4229	10.3948	10.289	0.176729	0.20371	0.226193	0.195544	0.189358
	169	193	PVIGNYSDLYAMGNQSLLYNETYMN	8.9022	8.81517	8.86098	8.82656	8.83906	0.067551	0.021882	0.048917	0.036126	0.020068	8.72144	8.69506	8.56391	8.54145	8.47054	0.126931	0.127773	0.129855	0.128634	0.126463
	174	199	YSDLYAMGNQSLLYNETYMNGSSLDT	8.11702	8.00145	7.97106	7.97424	7.9906	0.03041	0.053712	0.023682	0.019062	0.074347	7.91896	7.88026	7.78711	7.82121	7.82282	0.154227	0.154828	0.158475	0.174389	0.159759
	197	215	LDTSAVGHVEGFQSAASEY	7.87858	7.90107	8.44872	8.9697	9.03561	0.12362	0.068784	0.051086	0.063108	0.102097	8.51795	8.52606	8.80397	8.82374	8.63762	0.162052	0.153325	0.102682	0.104527	0.0844252
	198	214	DTSAVGHVEGFQSAASE	6.32453	6.61543	6.71382	6.82622	6.8462	0.055699	0.052847	0.046264	0.047168	0.046925	6.9887	6.96306	6.97357	6.97303	6.89842	0.130555	0.111757	0.128354	0.108515	0.1036
	198	215	DTSAVGHVEGFQSAASEY	6.85931	6.86596	7.30198	7.78711	7.79019	0.112111	0.052449	0.04514	0.068145	0.049755	7.4631	7.49819	7.73749	7.79147	7.60939	0.137429	0.127897	0.148217	0.112866	0.113144
	202	214	VGHVEGFQSAASE	4.53304	4.56413	4.73881	4.81835	4.83368	0.071246	0.052598	0.061868	0.056141	0.062854	4.83153	4.8151	4.99824	4.96271	4.91498	0.0903389	0.0903795	0.0945787	0.0906646	0.0898193
	215	222	YFNRYILE	0.391126	0.496174	1.39515	2.75531	2.74674	0.050348	0.056391	0.056684	0.083566	0.079055	1.27247	1.69925	2.74029	3.20741	3.1109	0.0587077	0.0928717	0.112115	0.0936745	0.0921197
	216	222	FNRYILE	0.286332	0.366268	1.18393	2.44516	2.50888	0.037457	0.049248	0.042323	0.059408	0.078615	0.92308	1.36215	2.44402	2.88464	2.76449	0.0451474	0.0640691	0.0954039	0.0906621	0.0923614
	224	234	NRSEGIHDLGA	0.211404	0.221711	0.256981	0.258932	0.245677	0.01609	0.025355	0.031024	0.044329	0.021465	0.34786	0.421984	0.413623	0.385526	0.357127	0.016408	0.0559696	0.0237177	0.0170966	0.0196076
	239	246	MALCLLIV	0.370074	0.31291	0.247281	0.288797	0.674817	0.047258	0.026281	0.038323	0.045649	0.104336	0.307726	0.344766	0.289932	0.355548	0.738775	0.0792579	0.0819226	0.1054	0.0759141	0.0414308
	246	269	VYLICYFSLWKGISTSGKVVWFTA	5.97184	6.14549	6.78494	7.12834	7.2893	0.155958	0.118678	0.044557	0.05767	0.072186	5.71318	6.3075	6.68506	7.24476	7.33248	0.151617	0.162871	0.175075	0.199156	0.193374
	283	294	GLTLPGSFLGIQ	1.72632	1.87164	2.05745	2.45635	2.92054	0.042012	0.062205	0.106361	0.093324	0.03854	2.0704	2.47131	2.74336	3.06	3.51386	0.0946633	0.0490619	0.0613247	0.0797828	0.065828
	284	290	LTLPGSF	0.781108	0.86299	0.903635	1.03268	1.15407	0.020023	0.037199	0.048098	0.029077	0.074751	1.04297	1.03769	1.08222	1.27626	1.47335	0.033028	0.0197681	0.022412	0.0307656	0.0318684
	296	303	YLTPNFSA	1.93898	2.00094	2.06303	2.07643	2.07045	0.038362	0.047029	0.030023	0.022488	0.0617	2.14988	2.32629	2.26658	2.30677	2.36307	0.033834	0.0320551	0.0437075	0.0424581	0.0516687
	302	309	SAIYKAEV	1.55709	2.23236	3.76917	3.87256	3.80944	0.016205	0.041955	0.019981	0.047172	0.028365	1.87206	2.50024	3.61325	3.85403	3.82818	0.0782411	0.0252779	0.0751165	0.0403061	0.0459363
	302	318	SAIYKAEVWVDAATQVF	1.66821	2.51209	4.29813	4.47918	4.59723	0.017653	0.041629	0.090633	0.069874	0.116371	1.72423	2.66302	4.30958	4.4473	4.62841	0.0633037	0.0916874	0.0605309	0.0692201	0.0988768
	319	325	FSLGPGF	0.218281	0.262512	0.274046	0.299872	0.581545	0.029116	0.025727	0.032268	0.026077	0.035256	0.415248	0.457491	0.442494	0.538392	0.943233	0.0365292	0.0342977	0.0328566	0.0403389	0.0535282
	320	328	SLGPGFGVL	0.29054	0.356283	0.635264	1.20046	2.11781	0.01386	0.024768	0.02658	0.032711	0.010827	0.519865	0.604519	0.903366	1.68193	2.59426	0.0184237	0.0227719	0.0191585	0.0380242	0.0422997
	329	346	LAYASYNKYHNNVYKDAL	2.26409	2.86364	4.27782	5.7579	6.80075	0.027461	0.034378	0.038217	0.050557	0.015421	3.26022	3.88712	5.07076	6.53485	6.74957	0.039666	0.0536528	0.0907834	0.0695065	0.0756648
	329	347	LAYASYNKYHNNVYKDALL	2.12155	2.71689	4.0325	5.49641	6.72827	0.028154	0.086986	0.036894	0.064378	0.029934	3.23581	3.76666	4.72807	6.17188	6.7963	0.0498665	0.0813751	0.150773	0.0796072	0.0893586
	331	346	YASYNKYHNNVYKDAL	1.82612	2.19077	2.98657	4.00146	5.11155	0.067995	0.032931	0.051528	0.208055	0.065259	2.45322	2.87458	3.68142	4.94222	5.12855	0.057373	0.0546682	0.0838184	0.0940435	0.107104
	348	357	TSFINSATSF	0.212682	0.293579	0.743086	1.12498	2.1175	0.038316	0.032078	0.037786	0.026798	0.105357	0.455904	0.641249	1.11945	1.46108	2.68618	0.127161	0.0572906	0.0464245	0.0414526	0.0581861
	351	357	INSATSF	0.225452	0.339502	0.701757	0.994545	1.59944	0.036906	0.031746	0.032758	0.040061	0.033789	0.639834	0.682331	0.88892	1.14613	1.88467	0.0354419	0.0359359	0.0345696	0.038208	0.062583
	365	376	SVLGYMAHTLGV	0.179163	0.331528	0.94569	1.6852	2.80851	0.038101	0.027635	0.051513	0.072425	0.034151	0.409618	0.591466	1.18714	2.2793	3.22915	0.0429522	0.110448	0.03634	0.0411605	0.0559881
	368	380	GYMAHTLGVRIED	1.5427	1.92101	2.73666	3.86427	4.65039	0.015592	0.049178	0.035639	0.125569	0.050139	2.08458	2.55097	3.3512	4.08926	4.26835	0.0508714	0.0686311	0.0766057	0.10358	0.105261
	376	390	VRIEDVATEGPGLVF	3.49507	3.78539	4.62696	5.85423	6.49608	0.049743	0.025789	0.021259	0.087165	0.023431	3.96718	4.31168	5.20239	6.24645	6.27783	0.0661051	0.0769127	0.0783259	0.0729112	0.0726888
	377	390	RIEDVATEGPGLVF	2.4697	2.69501	3.32064	4.85391	5.41253	0.051857	0.101777	0.053911	0.054678	0.06927	2.99702	3.42572	4.18621	5.3877	5.45605	0.0646726	0.0531911	0.0835939	0.0963325	0.0804426
	381	390	VATEGPGLVF	1.91713	1.88767	2.36488	2.9563	3.18081	0.027668	0.045549	0.045105	0.080768	0.029033	2.2129	2.39771	2.8712	3.45797	3.43524	0.0499445	0.0305841	0.078019	0.06989	0.0562016
	404	415	TFWALIFFMMLL	3.42529	4.17523	5.57615	6.15638	6.45686	0.100541	0.075088	0.049409	0.046646	0.036296	2.97364	4.06489	5.45699	5.99245	6.25573	0.0724051	0.0963297	0.108686	0.0973543	0.0893855
	404	417	TFWALIFFMMLLTL	3.19127	3.74123	4.77518	5.71207	6.22629	0.063827	0.068032	0.060617	0.110388	0.107601	2.81873	3.37673	4.33756	5.47678	6.02612	0.112664	0.151566	0.102284	0.143697	0.160755
	411	429	FMMLLTLGLDSSFGGSEAI	7.51841	7.54082	7.50229	7.36141	7.44989	0.036811	0.117656	0.065446	0.094384	0.048286	7.52865	7.64635	7.54633	7.52797	7.45794	0.124899	0.127007	0.113352	0.155988	0.120968
	428	447	AIITALSDEFPKIKRNRELF	1.642	3.1383	6.83859	7.88834	8.36493	0.060476	0.048593	0.079214	0.040374	0.051136	3.18291	4.95862	7.66794	8.50399	8.7318	0.0472519	0.152417	0.094668	0.108195	0.130778
	428	451	AIITALSDEFPKIKRNRELFVAGL	1.73506	3.18072	6.92231	8.00849	8.88998	0.073956	0.064901	0.057123	0.076041	0.11385	3.06905	4.87119	7.84938	8.78212	9.5491	0.0841524	0.121211	0.218218	0.207165	0.246478
	433	451	LSDEFPKIKRNRELFVAGL	1.40668	2.03762	3.28385	3.6868	3.83162	0.039882	0.047713	0.023982	0.095135	0.057724	2.00144	2.58929	3.40497	3.82135	4.52331	0.0450463	0.0955939	0.103597	0.253356	0.136071
	469	480	YFFHLLDRYAAG	0.327321	0.510801	0.684569	0.907158	1.22938	0.03296	0.047977	0.073112	0.045737	0.065448	0.737941	0.843566	1.209	1.98873	2.42322	0.0619884	0.0468069	0.0520687	0.165416	0.0683704
	480	490	GYSILVAVFFE	4.96107	4.89772	4.89459	4.9386	4.87096	0.05184	0.037355	0.039133	0.006643	0.046819	4.84427	4.73448	4.77599	4.78839	4.67187	0.0685091	0.0820683	0.0762808	0.0702478	0.0857495
	494	503	VSWIYGTNRF	0.787002	0.835828	0.943535	1.08553	1.00947	0.073865	0.095093	0.106586	0.069685	0.052208	1.67933	1.5865	1.35017	1.56103	1.80231	0.0990848	0.0478489	0.0873573	0.0662994	0.04157
	507	518	IRDMIGFPPGRY	0.737904	0.687787	0.715299	0.840969	0.855349	0.087342	0.0254	0.032076	0.08089	0.080572	0.978873	0.823986	0.753503	0.986387	0.927196	0.106086	0.0524128	0.0244175	0.145884	0.0619417
	540	546	IGYEPLT	1.3096	2.00262	2.17822	2.25006	2.19648	0.032002	0.101732	0.039063	0.034104	0.057575	1.69292	2.28405	2.34372	2.36448	2.29054	0.0377216	0.0495647	0.0477689	0.0443437	0.0624225
	550	555	YVYPSW	1.27853	1.29346	1.56403	1.80418	1.71612	0.025316	0.040503	0.030585	0.031633	0.038848	1.49222	1.59937	1.84469	1.90449	1.82797	0.0412895	0.0402994	0.0642074	0.0423737	0.045765
	550	556	YVYPSWA	1.37814	1.40737	1.75185	2.24796	2.39641	0.004906	0.006919	0.017385	0.049437	0.040205	1.60826	1.75828	2.2393	2.55688	2.48899	0.023062	0.024401	0.0410392	0.0286209	0.0422136
	556	562	ANALGWC	0.189894	0.210508	0.306785	0.585018	1.09431	0.036765	0.033129	0.037289	0.031691	0.043544	0.433501	0.505002	0.712582	1.09838	1.7986	0.034894	0.0289	0.041777	0.040925	0.048189
	561	567	WCIAGSS	0.238463	0.259576	0.272776	0.268243	0.459801	0.023589	0.021673	0.033151	0.012466	0.016387	0.695445	0.683626	0.691675	0.733262	1.13492	0.0199513	0.0269756	0.0257966	0.0263007	0.0288148
	568	575	VVMIPAVA	0.284981	0.418415	0.479115	0.466179	0.41493	0.029074	0.017264	0.056558	0.058726	0.030874	0.554306	0.81636	0.817248	0.810243	0.951914	0.0207278	0.0343177	0.0173893	0.0317176	0.0474383
	568	576	VVMIPAVAI	0.259365	0.376836	0.437266	0.450843	0.374931	0.025579	0.028961	0.042254	0.034938	0.029339	0.489919	0.724124	0.875825	0.877101	1.03081	0.0356209	0.048213	0.0351732	0.0558341	0.0639438
	569	576	VMIPAVAI	0.27749	0.413009	0.492463	0.522258	0.58014	0.017956	0.013651	0.034373	0.059419	0.026489	0.38955	0.623593	0.757735	0.791904	1.10366	0.0202507	0.0281838	0.010277	0.025781	0.0795408
	569	577	VMIPAVAIF	0.316495	0.378359	0.541267	0.616512	0.602882	0.035615	0.022428	0.071939	0.053825	0.024381	0.400197	0.613616	0.852106	0.897247	1.21478	0.0220873	0.0220634	0.0249076	0.0339966	0.0494591
	576	593	IFKLLSTPGSLRQRFTIL	3.4731	3.96927	5.46921	6.46257	7.05626	0.08117	0.067466	0.136422	0.100751	0.088207	4.09995	4.71582	5.98372	6.90139	7.45681	0.0878464	0.111288	0.114716	0.102506	0.116154
	577	589	FKLLSTPGSLRQR	3.06694	3.10982	3.85187	4.88628	5.17748	0.074558	0.069244	0.020224	0.023648	0.050601	3.51414	3.62124	4.18596	4.99998	5.19106	0.0640872	0.0993701	0.120673	0.0974254	0.105295
	577	590	FKLLSTPGSLRQRF	3.0919	3.11518	3.93008	5.00803	5.44329	0.056681	0.027788	0.034228	0.054674	0.113495	3.5466	3.76614	4.30148	5.22102	5.5404	0.0512045	0.0318358	0.0451512	0.0368713	0.0472319
	577	593	FKLLSTPGSLRQRFTIL	3.30565	3.71428	5.102	6.4523	7.09663	0.074007	0.054923	0.092113	0.077791	0.054971	4.03799	4.42338	5.52366	6.52461	7.16691	0.112763	0.112231	0.136416	0.120976	0.13734
	578	593	KLLSTPGSLRQRFTIL	3.32702	3.82716	5.24768	6.50228	7.108	0.036605	0.023616	0.027799	0.069549	0.086769	3.90697	4.4319	5.55984	6.62384	7.18723	0.0628881	0.0806733	0.103663	0.100982	0.127771
	580	593	LSTPGSLRQRFTIL	3.24085	3.55384	4.45519	5.6875	6.20101	0.099213	0.025101	0.058229	0.093098	0.07284	3.72484	4.14709	4.8444	5.71502	6.25516	0.0485131	0.0694837	0.08694	0.0715022	0.089327
	591	604	TILTTPWRDQQSMA	4.46858	4.60303	5.12757	5.87264	6.42786	0.067121	0.033747	0.031519	0.055968	0.029731	4.86884	5.0604	5.4123	6.02707	6.3824	0.0633197	0.0573854	0.0756273	0.0659692	0.0773855
	594	603	TTPWRDQQSM	3.46702	3.55294	3.73395	3.69163	3.68582	0.065406	0.055704	0.056047	0.080602	0.072443	3.59533	3.8051	3.85917	3.84939	3.74352	0.111219	0.105816	0.110794	0.111588	0.114216
	604	613	AMVLNGVTTE	5.34775	5.35507	5.37477	5.36256	5.42834	0.017177	0.037164	0.04194	0.02702	0.078995	5.25732	5.27237	5.26427	5.22804	5.23461	0.0648247	0.0568644	0.0616712	0.0713209	0.0656659
	605	613	MVLNGVTTE	4.29292	4.22714	4.23368	4.21631	4.25952	0.059589	0.060323	0.060292	0.059096	0.076282	4.28797	4.28885	4.27818	4.25646	4.2209	0.114674	0.111961	0.1125	0.111544	0.109277
	605	615	MVLNGVTTEVT	4.65725	4.64412	4.66446	4.62187	4.66475	0.03176	0.021069	0.027036	0.033923	0.019562	4.58024	4.60786	4.63441	4.66136	4.65529	0.0709314	0.0722912	0.0678739	0.0681501	0.0768013
	605	616	MVLNGVTTEVTV	5.77588	5.79779	5.7935	5.74421	5.82281	0.042556	0.074243	0.053464	0.056103	0.092904	5.64749	5.64016	5.68397	5.62157	5.6172	0.0706965	0.128493	0.0999403	0.126953	0.065393
	606	613	VLNGVTTE	3.57023	3.54528	3.57199	3.5484	3.56308	0.049613	0.046985	0.044281	0.049107	0.044875	3.57163	3.55237	3.52012	3.50187	3.48202	0.113868	0.114471	0.117503	0.111913	0.110157
	606	615	VLNGVTTEVT	4.98553	5.01514	5.06149	5.0802	5.05338	0.043709	0.044653	0.029403	0.026928	0.020465	5.02414	5.03127	5.0033	5.01535	5.03126	0.0645688	0.0593393	0.0596663	0.059835	0.0585488
	608	615	NGVTTEVT	4.06521	4.11619	4.14644	4.14443	4.13356	0.035145	0.041752	0.012876	0.021719	0.030579	4.03247	4.04961	4.03209	4.04874	4.04991	0.0418796	0.0388957	0.0370613	0.0510544	0.0450679
	614	624	VTVVRLTDTET	5.38469	5.34506	5.35074	5.32427	5.37354	0.065473	0.067522	0.064322	0.068575	0.065732	5.26375	5.32526	5.3206	5.31297	5.2484	0.122658	0.113813	0.116742	0.113627	0.119935
	614	630	VTVVRLTDTETAKEPVD	7.94102	7.87899	7.87883	7.89644	7.86626	0.085934	0.083651	0.08983	0.095841	0.086701	7.75434	7.94761	7.90444	7.88654	7.80778	0.18078	0.183643	0.182059	0.185	0.179039
	615	624	TVVRLTDTET	4.83857	4.79032	4.85397	4.84226	4.86825	0.039717	0.038967	0.045716	0.05262	0.036644	4.65769	4.76544	4.71578	4.67669	4.74445	0.093497	0.0849296	0.0810823	0.0947496	0.0916699
	616	630	VVRLTDTETAKEPVD	6.79289	6.7204	6.74413	6.71049	6.75751	0.047118	0.057172	0.054158	0.054898	0.049051	6.86213	6.75052	6.66658	6.60597	6.55312	0.134001	0.133294	0.129774	0.132719	0.12292
	617	630	VRLTDTETAKEPVD	6.10031	6.04037	6.05172	6.05265	6.09758	0.087291	0.065536	0.066763	0.079367	0.067351	6.23092	5.99867	5.95558	5.92745	5.83645	0.174369	0.163829	0.162418	0.162638	0.162694
	620	630	TDTETAKEPVD	4.53376	4.5495	4.43953	4.43951	4.52569	0.037654	0.066354	0.050035	0.050633	0.049056	4.55475	4.56294	4.51989	4.57518	4.47255	0.0919244	0.10269	0.0994406	0.0896502	0.0951981
	624	630	TAKEPVD	2.72097	2.64492	2.65461	2.68969	2.68726	0.045627	0.030369	0.081668	0.043439	0.089552	2.76262	2.71478	2.6843	2.66726	2.61465	0.0397245	0.059416	0.0412849	0.0453052	0.0349083

## Sheet: Fig. 3a, b, c
Figure 3a,b,c	HDX-MS data used to create the difference chart between the Na+ state and the K+ state and to calculate significant differences between the two states to plot on the dDAT crystal structure and snake diagram.
	Peptide information			K+ state										Na+ state
				Deuterium Uptake (D)					Error Deuterium Uptake (D)					Deuterium Uptake (D)					Error Deuterium Uptake (D)
	Start	End	Sequence	0.25 min	1 min	10 min	60 min	480 min	0.25 min	1 min	10 min	60 min	480 min	0.25 min	1 min	10 min	60 min	480 min	0.25 min	1 min	10 min	60 min	480 min
	2	26	SPTGHISKSKTPTPRDNDNNSISDE	8.05243	8.02707	8.0116	8.00279	8.038	0.030815	0.036819	0.034689	0.060132	0.049181	8.06106	7.98448	7.88927	7.96386	7.9445	0.113285	0.109573	0.116171	0.11755	0.109121
	27	37	RETWSGKVDFL	3.74375	3.68714	3.66134	3.66252	3.65245	0.035219	0.027499	0.022198	0.022386	0.019164	2.04051	2.50481	3.60039	3.58559	3.55177	0.0467327	0.0525733	0.0736318	0.0768724	0.0720088
	27	38	RETWSGKVDFLL	3.47738	3.50019	3.8061	3.78189	3.61556	0.065483	0.020998	0.07255	0.047354	0.095086	2.23932	2.63352	3.74462	3.8903	3.82152	0.0524788	0.0637911	0.100565	0.111718	0.0890582
	37	43	LLSVIGF	0.715118	1.51103	2.66031	3.02882	3.0347	0.011229	0.019862	0.032758	0.049324	0.024912	0.193391	0.416059	1.8492	2.7804	3.13473	0.022726	0.0248015	0.0237798	0.0395818	0.0398431
	44	53	AVDLANVWRF	1.28257	1.38402	1.79307	2.28841	3.0314	0.03677	0.037846	0.037924	0.044103	0.030423	1.28324	2.00686	2.73716	3.31507	4.2056	0.033554	0.0406814	0.0643289	0.0635279	0.0606161
	47	56	LANVWRFPYL	0.156596	0.186538	0.314282	0.499919	1.40975	0.021604	0.025734	0.021754	0.045614	0.068248	0.518667	0.86256	1.36421	1.80338	2.36704	0.0378375	0.0297968	0.0424777	0.0501485	0.0507222
	48	56	ANVWRFPYL	0.144004	0.134204	0.139173	0.249003	0.883579	0.040719	0.02588	0.028909	0.047207	0.039513	0.467176	0.736784	0.996807	1.36238	1.88549	0.0308351	0.03321	0.0451492	0.0617641	0.0418897
	50	56	VWRFPYL	0.114573	0.093529	0.10068	0.191148	0.62224	0.021988	0.021124	0.016531	0.032605	0.044363	0.465453	0.740876	1.0215	1.23199	1.26118	0.0233822	0.0253259	0.0363909	0.042356	0.0306504
	57	65	CYKNGGGAF	0.380332	0.542651	0.952677	1.36151	1.80116	0.046912	0.034593	0.036378	0.054101	0.07485	0.436511	0.580104	0.715334	1.15351	1.70385	0.0308206	0.0361648	0.0386325	0.0267484	0.037682
	59	72	KNGGGAFLVPYGIM	0.132303	0.189767	0.43688	0.601774	0.94879	0.026115	0.026582	0.051736	0.064934	0.029817	0.138988	0.221639	0.304944	0.569832	0.859434	0.0556281	0.0251793	0.0539763	0.0456415	0.0576058
	65	72	FLVPYGIM	0.02101	0.093374	0.080475	0.034438	0.039279	0.021008	0.023721	0.034858	0.093921	0.031235	0.0702072	0.0973898	0.07486	0.0536372	0.0453488	0.0228153	0.0236993	0.0224134	0.0203866	0.0283725
	66	73	LVPYGIML	0.034428	0.041911	0.039305	0.153488	0.135246	0.015997	0.015813	0.017625	0.01486	0.03454	0.106922	0.0915939	0.111002	0.107082	0.129731	0.0217064	0.0161296	0.0181249	0.0195182	0.0220144
	73	90	LVVGGIPLFYMELALGQH	4.54262	4.92779	5.50051	6.33668	7.11472	0.066132	0.046685	0.063478	0.079614	0.029716	4.37521	4.86421	5.33953	6.20233	6.94697	0.0386265	0.0409412	0.0673004	0.0521495	0.0493814
	76	85	GGIPLFYMEL	2.87616	3.1872	3.53477	4.29501	5.17127	0.025248	0.034562	0.059955	0.068294	0.042974	2.64976	3.09823	3.33199	4.11017	5.12157	0.057593	0.120157	0.0555528	0.0862365	0.0745762
	111	119	YAVVLIAFY	0.067411	0.056242	0.064254	0.218206	0.695978	0.024082	0.022994	0.02395	0.029054	0.053919	0.0600377	0.0536826	0.0769606	0.225156	0.708529	0.0321436	0.0356355	0.0291107	0.0388955	0.0613362
	111	132	YAVVLIAFYVDFYYNVIIAWSL	9.0874	9.80655	10.8213	10.8064	10.7073	0.141386	0.089245	0.115433	0.039772	0.134494	9.14054	9.83473	10.6863	10.6177	10.4603	0.147777	0.15281	0.157998	0.180297	0.143396
	169	193	PVIGNYSDLYAMGNQSLLYNETYMN	8.9022	8.81517	8.86098	8.82656	8.83906	0.067551	0.021882	0.048917	0.036126	0.020068	8.82122	8.74974	8.67582	8.68822	8.62836	0.0932715	0.0963344	0.10211	0.0927791	0.0877226
	174	199	YSDLYAMGNQSLLYNETYMNGSSLDT	8.11702	8.00145	7.97106	7.97424	7.9906	0.03041	0.053712	0.023682	0.019062	0.074347	8.02947	7.96867	7.92898	7.94068	7.92424	0.114257	0.116205	0.130432	0.121359	0.115954
	197	215	LDTSAVGHVEGFQSAASEY	7.87858	7.90107	8.44872	8.9697	9.03561	0.12362	0.068784	0.051086	0.063108	0.102097	8.42092	8.20521	8.38243	8.54582	8.82479	0.147952	0.0891717	0.152811	0.107378	0.0746764
	198	214	DTSAVGHVEGFQSAASE	6.32453	6.61543	6.71382	6.82622	6.8462	0.055699	0.052847	0.046264	0.047168	0.046925	6.93819	6.87401	6.92675	6.92907	6.9773	0.107833	0.0868292	0.0842572	0.0875514	0.118354
	198	215	DTSAVGHVEGFQSAASEY	6.85931	6.86596	7.30198	7.78711	7.79019	0.112111	0.052449	0.04514	0.068145	0.049755	7.3633	7.30891	7.39569	7.5259	7.71385	0.147603	0.0973713	0.105968	0.0901063	0.0862001
	202	214	VGHVEGFQSAASE	4.53304	4.56413	4.73881	4.81835	4.83368	0.071246	0.052598	0.061868	0.056141	0.062854	4.82382	4.84607	4.92976	5.00632	5.00459	0.0934447	0.0721223	0.0755552	0.0813788	0.0727498
	215	222	YFNRYILE	0.391126	0.496174	1.39515	2.75531	2.74674	0.050348	0.056391	0.056684	0.083566	0.079055	0.416716	0.400912	0.485825	1.00522	2.50995	0.0641214	0.0685837	0.0594878	0.0546839	0.0707999
	216	222	FNRYILE	0.286332	0.366268	1.18393	2.44516	2.50888	0.037457	0.049248	0.042323	0.059408	0.078615	0.283565	0.284255	0.354787	0.724249	2.21402	0.0385383	0.0434454	0.0387918	0.0431114	0.070389
	224	234	NRSEGIHDLGA	0.211404	0.221711	0.256981	0.258932	0.245677	0.01609	0.025355	0.031024	0.044329	0.021465	0.24741	0.28984	0.316089	0.338029	0.33912	0.0372507	0.0196505	0.0303682	0.0312889	0.0200155
	239	246	MALCLLIV	0.370074	0.31291	0.247281	0.288797	0.674817	0.047258	0.026281	0.038323	0.045649	0.104336	0.346823	0.338728	0.318576	0.365993	0.714482	0.0519557	0.0435169	0.0757122	0.0496326	0.0343916
	246	269	VYLICYFSLWKGISTSGKVVWFTA	5.97184	6.14549	6.78494	7.12834	7.2893	0.155958	0.118678	0.044557	0.05767	0.072186	5.98951	6.22821	6.78861	7.21127	7.38898	0.134871	0.11606	0.141107	0.143985	0.143695
	283	294	GLTLPGSFLGIQ	1.72632	1.87164	2.05745	2.45635	2.92054	0.042012	0.062205	0.106361	0.093324	0.03854	1.95435	2.22835	2.58842	2.86676	3.21653	0.091488	0.0676053	0.0611082	0.0686646	0.0975095
	284	290	LTLPGSF	0.781108	0.86299	0.903635	1.03268	1.15407	0.020023	0.037199	0.048098	0.029077	0.074751	0.894732	0.91062	1.00962	1.14764	1.26422	0.0329218	0.0405118	0.0390391	0.030333	0.0329878
	296	303	YLTPNFSA	1.93898	2.00094	2.06303	2.07643	2.07045	0.038362	0.047029	0.030023	0.022488	0.0617	1.65629	1.82273	2.08178	2.29722	2.63421	0.0377627	0.0365167	0.0332553	0.044304	0.0342301
	302	309	SAIYKAEV	1.55709	2.23236	3.76917	3.87256	3.80944	0.016205	0.041955	0.019981	0.047172	0.028365	1.41017	1.65143	2.68514	3.48426	3.80867	0.0388134	0.0424619	0.0371618	0.0399053	0.0303665
	302	318	SAIYKAEVWVDAATQVF	1.66821	2.51209	4.29813	4.47918	4.59723	0.017653	0.041629	0.090633	0.069874	0.116371	1.4964	1.80603	3.11614	4.0484	4.50027	0.0285621	0.0481854	0.0626825	0.094674	0.0671266
	319	325	FSLGPGF	0.218281	0.262512	0.274046	0.299872	0.581545	0.029116	0.025727	0.032268	0.026077	0.035256	0.234079	0.232454	0.247669	0.309731	0.670536	0.0299699	0.0301328	0.0289267	0.0367908	0.0358616
	320	328	SLGPGFGVL	0.29054	0.356283	0.635264	1.20046	2.11781	0.01386	0.024768	0.02658	0.032711	0.010827	0.242085	0.266676	0.309201	0.449774	1.23537	0.0129387	0.0087706	0.00998175	0.0217254	0.0214143
	329	346	LAYASYNKYHNNVYKDAL	2.26409	2.86364	4.27782	5.7579	6.80075	0.027461	0.034378	0.038217	0.050557	0.015421	1.81073	2.02813	3.2293	4.72483	6.43021	0.033314	0.0622883	0.0351247	0.0835116	0.0491225
	329	347	LAYASYNKYHNNVYKDALL	2.12155	2.71689	4.0325	5.49641	6.72827	0.028154	0.086986	0.036894	0.064378	0.029934	1.80579	2.0092	3.02952	4.38778	6.16747	0.063663	0.0421428	0.0482907	0.0753396	0.0662364
	331	346	YASYNKYHNNVYKDAL	1.82612	2.19077	2.98657	4.00146	5.11155	0.067995	0.032931	0.051528	0.208055	0.065259	1.47179	1.67345	2.58231	3.60062	4.97563	0.0433431	0.0449224	0.071709	0.0910057	0.0816526
	348	357	TSFINSATSF	0.212682	0.293579	0.743086	1.12498	2.1175	0.038316	0.032078	0.037786	0.026798	0.105357	0.668058	0.873103	1.64101	1.89207	2.24052	0.0360459	0.0230536	0.0259677	0.0333819	0.0578904
	351	357	INSATSF	0.225452	0.339502	0.701757	0.994545	1.59944	0.036906	0.031746	0.032758	0.040061	0.033789	0.574174	0.709478	1.09376	1.26461	1.63594	0.0349582	0.037887	0.0388675	0.0443608	0.0413726
	365	376	SVLGYMAHTLGV	0.179163	0.331528	0.94569	1.6852	2.80851	0.038101	0.027635	0.051513	0.072425	0.034151	0.771176	0.943857	1.82735	2.83551	2.90435	0.0341602	0.0365541	0.0440591	0.047049	0.0506894
	368	380	GYMAHTLGVRIED	1.5427	1.92101	2.73666	3.86427	4.65039	0.015592	0.049178	0.035639	0.125569	0.050139	2.34626	2.82821	3.74128	4.59873	4.59969	0.0545695	0.055349	0.068438	0.0838655	0.0786502
	376	390	VRIEDVATEGPGLVF	3.49507	3.78539	4.62696	5.85423	6.49608	0.049743	0.025789	0.021259	0.087165	0.023431	3.44677	4.38724	5.72887	5.95498	6.24607	0.0462781	0.0403596	0.066796	0.0710197	0.054134
	377	390	RIEDVATEGPGLVF	2.4697	2.69501	3.32064	4.85391	5.41253	0.051857	0.101777	0.053911	0.054678	0.06927	2.51504	3.33193	4.79465	5.04541	5.33913	0.0730818	0.0668059	0.0715794	0.077331	0.0702935
	381	390	VATEGPGLVF	1.91713	1.88767	2.36488	2.9563	3.18081	0.027668	0.045549	0.045105	0.080768	0.029033	1.74521	2.24464	2.90709	3.10292	3.32062	0.0300043	0.0344874	0.0519867	0.0576272	0.0398805
	404	415	TFWALIFFMMLL	3.42529	4.17523	5.57615	6.15638	6.45686	0.100541	0.075088	0.049409	0.046646	0.036296	3.0888	4.07366	5.4141	6.0767	6.37233	0.0737317	0.055677	0.0663848	0.068256	0.072142
	404	417	TFWALIFFMMLLTL	3.19127	3.74123	4.77518	5.71207	6.22629	0.063827	0.068032	0.060617	0.110388	0.107601	2.9075	3.39117	4.36317	5.47097	6.13651	0.105045	0.082805	0.106845	0.1051	0.119137
	411	429	FMMLLTLGLDSSFGGSEAI	7.51841	7.54082	7.50229	7.36141	7.44989	0.036811	0.117656	0.065446	0.094384	0.048286	7.55635	7.56609	7.51875	7.47692	7.43422	0.0911856	0.0966716	0.0818246	0.109897	0.112218
	428	447	AIITALSDEFPKIKRNRELF	1.642	3.1383	6.83859	7.88834	8.36493	0.060476	0.048593	0.079214	0.040374	0.051136	1.09843	1.46336	2.83296	5.21868	7.1552	0.0368182	0.0401066	0.0469186	0.0806211	0.0759549
	428	451	AIITALSDEFPKIKRNRELFVAGL	1.73506	3.18072	6.92231	8.00849	8.88998	0.073956	0.064901	0.057123	0.076041	0.11385	1.0596	1.42276	2.86224	5.10824	7.01532	0.0581227	0.0543836	0.100256	0.148193	0.172842
	433	451	LSDEFPKIKRNRELFVAGL	1.40668	2.03762	3.28385	3.6868	3.83162	0.039882	0.047713	0.023982	0.095135	0.057724	0.950505	1.1722	2.04141	3.03879	3.28438	0.0338802	0.0502559	0.0312056	0.052962	0.188955
	469	480	YFFHLLDRYAAG	0.327321	0.510801	0.684569	0.907158	1.22938	0.03296	0.047977	0.073112	0.045737	0.065448	0.387238	0.514318	0.768064	0.875582	1.34109	0.0500494	0.0456364	0.040728	0.0523733	0.0682128
	480	490	GYSILVAVFFE	4.96107	4.89772	4.89459	4.9386	4.87096	0.05184	0.037355	0.039133	0.006643	0.046819	4.93153	4.87179	4.77425	4.79986	4.80292	0.0752197	0.0605048	0.0649721	0.0839087	0.0567884
	494	503	VSWIYGTNRF	0.787002	0.835828	0.943535	1.08553	1.00947	0.073865	0.095093	0.106586	0.069685	0.052208	1.20999	1.11583	1.09611	1.17709	1.34418	0.0701402	0.114431	0.0591472	0.0392318	0.0824071
	507	518	IRDMIGFPPGRY	0.737904	0.687787	0.715299	0.840969	0.855349	0.087342	0.0254	0.032076	0.08089	0.080572	0.852208	0.759252	0.835376	0.958725	0.982445	0.153508	0.10804	0.03854	0.051762	0.0305207
	540	546	IGYEPLT	1.3096	2.00262	2.17822	2.25006	2.19648	0.032002	0.101732	0.039063	0.034104	0.057575	1.80395	2.23199	2.29674	2.28272	2.25294	0.0334595	0.0566126	0.0410713	0.0398332	0.0528275
	550	555	YVYPSW	1.27853	1.29346	1.56403	1.80418	1.71612	0.025316	0.040503	0.030585	0.031633	0.038848	1.35141	1.37844	1.54829	1.86196	1.8439	0.0407525	0.0322185	0.0327207	0.0461005	0.0368467
	550	556	YVYPSWA	1.37814	1.40737	1.75185	2.24796	2.39641	0.004906	0.006919	0.017385	0.049437	0.040205	1.40835	1.43598	1.65707	2.057	2.33276	0.028534	0.0226838	0.0240987	0.0328071	0.0291326
	556	562	ANALGWC	0.189894	0.210508	0.306785	0.585018	1.09431	0.036765	0.033129	0.037289	0.031691	0.043544	0.219992	0.239248	0.327583	0.504461	1.01368	0.0301185	0.0280296	0.0339113	0.0340421	0.03364
	561	567	WCIAGSS	0.238463	0.259576	0.272776	0.268243	0.459801	0.023589	0.021673	0.033151	0.012466	0.016387	0.360616	0.37407	0.372444	0.304681	0.234966	0.0285139	0.0140704	0.0292968	0.0268733	0.0256785
	568	575	VVMIPAVA	0.284981	0.418415	0.479115	0.466179	0.41493	0.029074	0.017264	0.056558	0.058726	0.030874	0.322809	0.434633	0.467027	0.488838	0.376337	0.0183548	0.0262863	0.0212384	0.0326585	0.0188385
	568	576	VVMIPAVAI	0.259365	0.376836	0.437266	0.450843	0.374931	0.025579	0.028961	0.042254	0.034938	0.029339	0.287337	0.383667	0.450037	0.404779	0.294655	0.027478	0.0311778	0.0441135	0.0447761	0.0378013
	569	576	VMIPAVAI	0.27749	0.413009	0.492463	0.522258	0.58014	0.017956	0.013651	0.034373	0.059419	0.026489	0.247473	0.342677	0.40619	0.42255	0.386756	0.027351	0.0300264	0.0192713	0.0192367	0.0267794
	569	577	VMIPAVAIF	0.316495	0.378359	0.541267	0.616512	0.602882	0.035615	0.022428	0.071939	0.053825	0.024381	0.235213	0.355212	0.433316	0.456362	0.403208	0.0246972	0.023526	0.0307321	0.0222621	0.0312291
	576	593	IFKLLSTPGSLRQRFTIL	3.4731	3.96927	5.46921	6.46257	7.05626	0.08117	0.067466	0.136422	0.100751	0.088207	3.45587	3.97297	5.47607	6.58125	7.15705	0.0681399	0.0799875	0.121276	0.110635	0.107858
	577	589	FKLLSTPGSLRQR	3.06694	3.10982	3.85187	4.88628	5.17748	0.074558	0.069244	0.020224	0.023648	0.050601	3.14506	3.23692	3.89129	4.91451	5.18864	0.0595342	0.0606167	0.0656948	0.0973297	0.0752108
	577	590	FKLLSTPGSLRQRF	3.0919	3.11518	3.93008	5.00803	5.44329	0.056681	0.027788	0.034228	0.054674	0.113495	3.1332	3.28688	3.96867	5.03145	5.37229	0.049045	0.0391182	0.0759675	0.0534846	0.0334206
	577	593	FKLLSTPGSLRQRFTIL	3.30565	3.71428	5.102	6.4523	7.09663	0.074007	0.054923	0.092113	0.077791	0.054971	3.32865	3.74858	5.09203	6.24851	6.97753	0.0993627	0.0844522	0.0911759	0.111008	0.105115
	578	593	KLLSTPGSLRQRFTIL	3.32702	3.82716	5.24768	6.50228	7.108	0.036605	0.023616	0.027799	0.069549	0.086769	3.3181	3.82276	5.28177	6.49402	7.10834	0.0533256	0.0487969	0.0982668	0.0851978	0.0826341
	580	593	LSTPGSLRQRFTIL	3.24085	3.55384	4.45519	5.6875	6.20101	0.099213	0.025101	0.058229	0.093098	0.07284	3.25413	3.62346	4.58824	5.59582	6.30166	0.0817565	0.040241	0.0670161	0.0620956	0.0491256
	591	604	TILTTPWRDQQSMA	4.46858	4.60303	5.12757	5.87264	6.42786	0.067121	0.033747	0.031519	0.055968	0.029731	4.47298	4.62596	5.15625	5.90646	6.41207	0.0857354	0.0427771	0.0506728	0.0573846	0.0524659
	594	603	TTPWRDQQSM	3.46702	3.55294	3.73395	3.69163	3.68582	0.065406	0.055704	0.056047	0.080602	0.072443	3.50755	3.63887	3.83117	3.83221	3.77078	0.0967704	0.0881424	0.0929644	0.0876881	0.0846134
	604	613	AMVLNGVTTE	5.34775	5.35507	5.37477	5.36256	5.42834	0.017177	0.037164	0.04194	0.02702	0.078995	5.32409	5.31486	5.31577	5.31042	5.33509	0.0599899	0.0398878	0.0831866	0.0426404	0.0549792
	605	613	MVLNGVTTE	4.29292	4.22714	4.23368	4.21631	4.25952	0.059589	0.060323	0.060292	0.059096	0.076282	4.32207	4.29866	4.26535	4.2596	4.24813	0.0926649	0.0912177	0.0921138	0.0933377	0.0882552
	605	615	MVLNGVTTEVT	4.65725	4.64412	4.66446	4.62187	4.66475	0.03176	0.021069	0.027036	0.033923	0.019562	4.66334	4.66719	4.66153	4.66152	4.69112	0.0483928	0.0587356	0.062916	0.0505984	0.0507919
	605	616	MVLNGVTTEVTV	5.77588	5.79779	5.7935	5.74421	5.82281	0.042556	0.074243	0.053464	0.056103	0.092904	5.73857	5.7178	5.72846	5.733	5.7796	0.0585913	0.0548884	0.0857961	0.0626142	0.102624
	606	613	VLNGVTTE	3.57023	3.54528	3.57199	3.5484	3.56308	0.049613	0.046985	0.044281	0.049107	0.044875	3.60732	3.57656	3.53766	3.55104	3.55128	0.0877494	0.0894972	0.0883872	0.0930728	0.085199
	606	615	VLNGVTTEVT	4.98553	5.01514	5.06149	5.0802	5.05338	0.043709	0.044653	0.029403	0.026928	0.020465	5.04627	5.0493	5.02666	5.02001	5.0469	0.0428211	0.048982	0.0509311	0.0470714	0.0440068
	608	615	NGVTTEVT	4.06521	4.11619	4.14644	4.14443	4.13356	0.035145	0.041752	0.012876	0.021719	0.030579	4.09352	4.07355	4.05397	4.09061	4.07838	0.0406861	0.0348506	0.0377044	0.0376144	0.0407051
	614	624	VTVVRLTDTET	5.38469	5.34506	5.35074	5.32427	5.37354	0.065473	0.067522	0.064322	0.068575	0.065732	5.35493	5.36177	5.34044	5.35139	5.33367	0.0998614	0.0958595	0.0988235	0.0970681	0.0928364
	614	630	VTVVRLTDTETAKEPVD	7.94102	7.87899	7.87883	7.89644	7.86626	0.085934	0.083651	0.08983	0.095841	0.086701	7.89103	7.95418	7.87303	7.90179	7.85701	0.153877	0.149069	0.156035	0.146265	0.140681
	615	624	TVVRLTDTET	4.83857	4.79032	4.85397	4.84226	4.86825	0.039717	0.038967	0.045716	0.05262	0.036644	4.76707	4.80727	4.78413	4.81094	4.77344	0.066237	0.0781932	0.0822406	0.0752321	0.0893735
	616	630	VVRLTDTETAKEPVD	6.79289	6.7204	6.74413	6.71049	6.75751	0.047118	0.057172	0.054158	0.054898	0.049051	6.85383	6.74502	6.68311	6.68137	6.63142	0.114975	0.102995	0.103824	0.105495	0.100081
	617	630	VRLTDTETAKEPVD	6.10031	6.04037	6.05172	6.05265	6.09758	0.087291	0.065536	0.066763	0.079367	0.067351	6.21568	6.02503	5.98381	5.9577	5.89923	0.14983	0.12816	0.140332	0.133156	0.121241
	620	630	TDTETAKEPVD	4.53376	4.5495	4.43953	4.43951	4.52569	0.037654	0.066354	0.050035	0.050633	0.049056	4.55199	4.52038	4.49074	4.49578	4.43839	0.0806602	0.0686947	0.077367	0.0730336	0.0754217
	624	630	TAKEPVD	2.72097	2.64492	2.65461	2.68969	2.68726	0.045627	0.030369	0.081668	0.043439	0.089552	2.7274	2.73203	2.70321	2.68507	2.6793	0.049851	0.028908	0.0278396	0.0690244	0.0391948

## Sheet: Fig. 4b
	Fig. 4. Dopamine transport is increased by intra-vesicular K+ in proteoliposomes and decreased by K+ in the uptake buffer.
	b
		[3H]DA uptake (% of max uptake in K+)
	Time, min	K+				Cs+			NMDG+			Na+
	0.5	35.6416	35.2279	37.2045	31.5589	9.29838	11.9518	8.89143	12.5065	6.50878	8.89225	6.69014	0.678903	0.809006
	1	40.2973	50.8703	55.1127	47.8382	12.5065	13.3136	10.9178	14.9322	9.2086	15.0495	3.40376	0.895994	-0.316733
	2	66.771	73.1202	84.5657	67.6092	11.8414	15.6779	13.341	20.1226	10.898	14.3966	5.55556	1.79199	3.07956
	4	79.1993	88.7863	85.9401	94.875	17.7882	18.9027	16.0198	28.7167	14.0635	21.5091	3.59937	2.75113	2.22095
	6	95.6442	104.962	96.4266	90.0553	25.7042	24.4958	14.6804	24.9739	15.1648	27.0203	6.93792	4.06552	3.44209
	8	100.704	110.278	95.1209	97.3059	24.2697	22.3248	17.157	24.5305	13.2307	26.5462	3.06468	2.05644	2.89639
	10	106.038	111.522	104.59	104.667	18.1925	22.2854	14.5697	20.9311	12.5005	26.2369	2.8169	3.17348	2.22095
	20	97.9656	88.431	95.3821	102.87	21.9353	17.4817		16.0276	13.5938	22.7804	8.4507	3.56819	2.92311

## Sheet: Fig. 4c
	Fig. 4. Dopamine transport is increased by intra-vesicular K+ in proteoliposomes and decreased by K+ in the uptake buffer.
	c
		[3H]DA uptake (% of Vmax in 200 mM K+)
	[3H-Da], µM	200 mM KCl inside				150 mM KCl inside			100 mM KCl inside			0 mM KCl inside
	0.05	9.38138	7.14557	6.35629	6.89413	2.92171	1.49591	0.902792	1.56553	2.03367	1.49588	-0.247988	0.888034	-0.288684	0.848483
	0.25	25.6035	26.053	21.7562	23.1434	9.7575	6.75695	5.4185	6.16428	6.42058	4.29691	0.995327	3.36083	1.43292	2.831
	0.5	34.8381	38.2148	34.1311	28.0702	12.7662	10.2334	9.1364	8.22579	8.29448	5.07673	2.97417	5.12494	1.59738	3.3863
	1	59.4699	53.8788	57.805	47.442	19.4302	18.2116	15.6327	11.4783	13.0792	9.84611	3.91214	9.56946	5.54098	6.39659
	1.5	61.3644	63.695	66.0753	57.6047	22.8574	20.0924	18.1888	15.8122	17.0107	11.5305	5.39501	13.4694		7.38894
	2	71.6231	67.9949	77.2692	59.8941	26.7693	24.818	21.4046	20.0752	19.515			15.1966	9.70327	11.53
	3	89.3399	84.4241	76.3122	78.618	33.6018	30.5655	30.7107	26.4538	22.8508	18.8362	18.4557	19.2726	15.1533	14.02
	5	80.5135	84.6306	83.0429	80.449	44.4723	36.9847	31.428	22.1047	30.1432	22.786	12.2847	25.7921	16.6667	22.2639

## Sheet: Fig. 4d
	Fig. 4. Dopamine transport is increased by intra-vesicular K+ in proteoliposomes and decreased by K+ in the uptake buffer.
	d
		[3H]DA uptake (% of Vmax in 200 mM K+)
	[3H-Da], µM	100 mM KCl both sides
	0.05	0.266545	0.982598	0.719875
	0.25	2.29937	2.69345	1.78906
	0.5	4.0606	4.16843	3.40047
	1	7.8091	7.6184
	1.5	12.9781	10.7716	6.33174
	2		13.9466	7.30883
	3	16.4296	15.6607	11.086
	5	18.454	18.6791	11.4827

## Sheet: Fig. 4e
	Fig. 4. Dopamine transport is increased by intra-vesicular K+ in proteoliposomes and decreased by K+ in the uptake buffer.
	e
		[3H]DA uptake (pmol min-1 / 105 cells)
	[3H-Da], µM	Na+ buffer w. K+			Na+ buffer
	0.1	0.01236	0.00351	0.00375	0.01878	0.01605	0.01605	0.0192
	0.3	0.00933	0.01152	0.00747	0.04569	0.04788	0.03981	0.05847
	0.5	0.01461	0.0186	0.01098	0.06867	0.0726	0.06606	0.08715
	0.75	0.02964	0.02889	0.0201	0.10992	0.10605	0.0891	0.12489
	1	0.05448	0.04092	0.02664	0.16416	0.14664	0.1314	0.19488
	3	0.12198	0.10986	0.08574	0.3825	0.35778	0.3459	0.50946
	5	0.12408	0.09936	0.15252	0.43044	0.44928	0.38928	0.52242
	8	0.16092	0.13668	0.14088	0.53508	0.5838	0.4704	0.60864
	12.5	0.20928	0.16884	0.14388	0.5724	0.70572	0.54036

## Sheet: Fig. 4f
	Fig. 4. Dopamine transport is increased by intra-vesicular K+ in proteoliposomes and decreased by K+ in the uptake buffer.
	f
		[3H]DA uptake (pmol min-1 / 105 cells)
	[3H-Da], µM	Na+ buffer w. K+				Na+ buffer
	0.1	0.0018	0.00162	0.00303	0.00396	0.0102	0.01356	0.01353	0.0195
	0.3	0.0054	0.01104	0.00684	0.01146	0.04098	0.04278	0.03936	0.0414
	0.5	0.00684	0.01386	0.01974	0.0105	0.05826	0.06192	0.04668	0.05316
	0.75	0.01608	0.02436	0.02589	0.02004	0.09216	0.13374	0.054	0.08526
	1	0.0138	0.0276	0.03342		0.09048	0.16344	0.08628
	3	0.03612	0.0858	0.0432		0.23508	0.4446	0.1785
	5	0.0516	0.12072	0.11016			0.36912	0.54354
	8	0.12528	0.18048	0.11628	0.18744	0.42192	0.53088	0.4392	0.57792
	10	0.19704	0.19368	0.13212	0.14904	0.45528	0.53304	0.47916	0.49416
	12.5	0.16176	0.24816	0.207	0.18096	0.54888	0.7434	0.4482	0.61992

[truncated: 13 more sheets: Fig. 5, Supplementary Fig. 1a, Supplementary Fig. 1b, Supplementary Fig. 2, Supplementary Fig. 3a, Supplementary Fig. 3b, Supplementary Fig 4, Supplementary Fig. 5a, Supplementary Fig. 5b, Supplementary Fig. 6, Supplementary Fig. 7, Supplementary Fig. 8, Supplementary Table 6]
